# Supplementary material for: Food Waste Management Employing UV-Induced Black Soldier Flies: Metabolomic Analysis of Bioactive Components, Antioxidant Properties, and Antibacterial Potential
Source: Int J Environ Res Public Health. 2022 May 28;19(11):6614. doi: 10.3390/ijerph19116614 (PMC9179956; doi:10.3390/ijerph19116614)
Supplement: Supplementary file 1 [file ijerph-19-06614-s001.zip]

Archive with 1 entries (1 files):
- ijerph-1719036-supplementary.pdf
